# Supplementary material for: Rootstock effects on scion phenotypes in a ‘Chambourcin’ experimental vineyard
Source: Hortic Res. 2019 May 1;6:64. doi: 10.1038/s41438-019-0146-2 (PMC6491602; doi:10.1038/s41438-019-0146-2)
Supplement: Supplementary file 3 — Table S1. Results for all factors explaining a significant portion of the variance (p < 0.05) for simple leaf shape descriptors consisting of aspect ratio, circularity, roundness and solidity. For each descriptor, the percent variance explained by the factor and the p-value are reported. [file 41438_2019_146_MOESM3_ESM.xlsx]

## Sheet: TableS1
phenotype	var	trait	p_value
circ	5.00652	rootstock	1.83999e-06
solidity	2.35012	rootstock	0.00360095
circ	1.65722	irrigation	0.00708215
solidity	1.06255	rootstock irrigation	0.0131219
ar	6.64144	year	2.35268e-07
round	6.65978	year	2.22722e-07
